# Supplementary material for: Elevation and plant species identity jointly shape a diverse arbuscular mycorrhizal fungal community in the High Arctic
Source: New Phytol. 2022 Jul 15;236(2):671–83. doi: 10.1111/nph.18342 (PMC9796444; doi:10.1111/nph.18342)
Supplement: Supplementary file 2 — Notes S1 Phylogenetic tree in Newick format. Table S1 List of plant species collected for each sampling location. Table S2 Sampling and DNA sequencing of plant species. Please note: Wiley Blackwell are not responsible for the content or functionality of any Supporting Information supplied by the authors. Any queries (other than missing material) should be directed to the New Phytologist Central Office. [file NPH-236-671-s001.tre]

(gi_ESA01220_gb_EU350060__Glomeraceae_Glomus_Glo-F_TVTX00167/1-477:0.0074223,
(((gi_ESA02515_gb_FM875889__Glomeraceae_Glomus_sp._TVTX00301/1-479:0.0194441,
(Uniq36980/1-474:0.0022215,Uniq8260/1-478:0.0020360)91:0.0110752)6:0.0019540,
(((gi_ESA01957_gb_DQ085198__Glomeraceae_Glomus_JP3_TVTX00128/1-478:0.0119907,
gi_MOA08359_gb_AB749482__Glomeraceae_Glomus_Goomaral13b_Glo_13_TVTX00422/1-478:
0.0208133)19:0.0035246,(gi_ESA00423_gb_AB365855__Glomeraceae_Glomus_Yamato09_C1_TVTX00131/1-477:
0.0110992,(gi_ESA00315_gb_AM849263__Glomeraceae_Glomus_MO-G22_TVTX00125/1-477:
0.0091153,(gi_ESA00316_gb_AM849264__Glomeraceae_Glomus_MO-G23_TVTX00222/1-477:
0.0150620,gi_MOA02951_gb_HE798917__Glomeraceae_Glomus_sp._TVTX00420/1-477:
0.0063503)52:0.0016135)98:0.0196253)33:0.0038834)2:0.0026304,(gi_ESA01871_gb_AJ563890__Glomeraceae_Glomus_Wirsel_OTU14_TVTX00137/1-478:
0.0131569,(((gi_ESA01665_gb_AF437667__Glomeraceae_Glomus_Glo16_TVTX00120/1-477:
0.0221222,gi_ESA01663_gb_AF437663__Glomeraceae_Glomus_Glo14_TVTX00121/1-478:
0.0146018)61:0.0092517,(gi_ESA00522_gb_AM412105__Glomeraceae_Glomus_Glo8_TVTX00175/1-477:
0.0097240,((gi_ESA00267_gb_AJ418868__Glomeraceae_Glomus_MO-G8_TVTX00130/1-478:
-0.0056108,gi_MOA00281_gb_HQ993285__Glomeraceae_Glomus_sp._TVTX00329/1-422:
0.0401546)68:0.0092553,(gi_ESA01001_gb_AY129605__Glomeraceae_Glomus_Glo14b_TVTX00132/1-477:
0.0089244,gi_ESA00426_gb_AB365857__Glomeraceae_Glomus_Yamato09_C2_TVTX00146/1-477:
0.0103184)86:0.0049087)37:0.0019344)50:0.0057979)14:0.0039596,((gi_ESA01023_gb_AY129581__Glomeraceae_Glomus_Glo20_TVTX00122/1-478:
0.0291300,(gi_MOA02578_gb_JN009317__Glomeraceae_Glomus_Liu2012b_Phylo-17_TVTX00371/1-478:
0.0088899,gi_MOA02593_gb_JN009378__Glomeraceae_Glomus_Liu2012b_Phylo-5_TVTX00373/1-485:
0.0398298)53:0.0067426)16:0.0030362,((gi_ESA01040_gb_AY129615__Glomeraceae_Glomus_Glo32_TVTX00124/1-478:
0.0135508,gi_MOA28043_gb_LT831929__Glomeraceae_Glomus_IS-Gl2_TVTX00453/1-450:
0.0353176)27:0.0035748,(gi_ESA00554_gb_AF480153__Glomeraceae_Glomus_Arachnitis_uniflora_symbiont_TVTX00123/1-478:
0.0118697,(gi_MOA00532_gb_GU183694__Glomeraceae_Glomus_Glo-E_TVTX00319/1-478:
0.0145709,((gi_MOA16945_gb_LN623436__Glomeraceae_Glomus_MO-G65_TVTX00428/1-489:
0.0115003,gi_MOA16966_gb_LN623457__Glomeraceae_Glomus_MO-G68_TVTX00431/1-459:
0.0272318)52:0.0094610,(gi_MOA16952_gb_LN623443__Glomeraceae_Glomus_MO-G66_TVTX00429/1-478:
0.0060785,(gi_ESA00312_gb_AM849265__Glomeraceae_Glomus_MO-G21_TVTX00129/1-478:
0.0006717,(gi_MOA36319_gb_LT981406__Glomeraceae_Glomus_MO-G72_TVTX00447/1-454:
0.0068921,(gi_MOA37088_gb_LT982175__Glomeraceae_Glomus_SS-G1_TVTX00448/1-306:
0.0154820,gi_MOA36417_gb_LT981504__Glomeraceae_Glomus_SS-G2_TVTX00449/1-477:
0.0115487)44:0.0142779)18:0.0041669)9:0.0007581)27:0.0058787)57:0.0042068)
20:0.0036426)8:0.0032709)1:0.0017160)0:0.0007551)0:0.0010706)0:0.0009241)
0:0.0015040)0:0.0005973,(((gi_ESA02543_gb_FJ194504__Glomeraceae_Glomus_ORVIN_GLO1E_TVTX00151/1-477:
0.0102257,gi_MOA02830_gb_HE798796__Glomeraceae_Glomus_MO-G51_TVTX00383/1-478:
0.0222399)61:0.0075752,((gi_ESA01961_gb_DQ085213__Glomeraceae_Glomus_JP5_TVTX00148/1-477:
0.0086039,gi_MOA01836_gb_HF566875__Glomeraceae_Glomus_MO-G50_TVTX00370/1-478:
0.0126903)8:0.0013058,(gi_ESA01978_gb_AB183910__Glomeraceae_Glomus_Yamato2005_A_TVTX00184/1-478:
0.0171816,((gi_ESA00342_gb_AM849300__Glomeraceae_Glomus_MO-G31_TVTX00191/1-479:
0.0167980,gi_ESA00340_gb_AM849257__Glomeraceae_Glomus_MO-G30_TVTX00194/1-478:
0.0088983)25:0.0020400,(gi_ESA01337_gb_DQ357117__Glomeraceae_Glomus_sp._TVTX00234/1-479:
0.0123998,(gi_ESA00333_gb_AM849324__Glomeraceae_Glomus_MO-G29_TVTX00196/1-477:
0.0133474,((gi_ESA01190_gb_AJ315526__Glomeraceae_Glomus_cf._microaggregatum_TVTX00104/1-479:
0.0172274,gi_ESA01197_gb_AM746134__Glomeraceae_Glomus_sp._TVTX00197/1-478:
0.0087132)35:0.0015126,(gi_ESA00363_gb_AM849311__Glomeraceae_Glomus_MO-G7_TVTX00199/1-478:
0.0020086,gi_ESA01037_gb_AY129571__Glomeraceae_Glomus_Glo31_TVTX00200/1-478:
0.0128737)78:0.0040237)37:0.0017457)47:0.0035523)48:0.0026108)35:0.0059399)
4:0.0013288)0:0.0018448)1:0.0024441,(((gi_ESA02049_gb_AB325992__Glomeraceae_Glomus_Yamato08_C_TVTX00098/1-478:
0.0223748,gi_MOA00207_gb_FN429114__Glomeraceae_Glomus_VeGlo18_TVTX00342/1-477:
0.0099043)10:0.0030868,((gi_ESA01224_gb_EU350068__Glomeraceae_Glomus_Glo-I_TVTX00107/1-478:
0.0183075,gi_ESA02220_gb_FJ164237__Glomeraceae_Glomus_perpusillum_TVTX00287/1-478:
0.0141975)77:0.0060435,(gi_ESA01069_gb_AY129575__Glomeraceae_Glomus_Glo45_TVTX00109/1-478:
0.0105025,(gi_MOA00591_gb_EU340305__Glomeraceae_Glomus_NF13_TVTX00419/1-478:
0.0111168,gi_MOA00648_gb_FN869759__Glomeraceae_Glomus_Glo_G4_TVTX00418/1-478:
0.0209535)95:0.0078317)43:0.0022961)87:0.0139509)2:0.0038402,((((gi_ESA00576_gb_AJ430852__Glomeraceae_Glomus_Voyriella_parviflora_symbiont_type_1_TVTX00178/1-478:
0.0155838,(gi_ESA01959_gb_DQ085208__Glomeraceae_Glomus_JP6_TVTX00292/1-478:
0.0107839,((gi_ESA01275_gb_EU417648__Glomeraceae_Glomus_Burmannia_hexaptera_symbiont_TVTX00180/1-478:
0.0089836,gi_MOA01471_gb_HF566510__Glomeraceae_Glomus_MO-G53_TVTX00368/1-478:
0.0123237)35:0.0036238,(gi_ESA01126_gb_DQ336498__Glomeraceae_Glomus_sp._TVTX00182/1-478:
0.0144026,gi_ESA01173_gb_DQ336480__Glomeraceae_Glomus_Kottke08-16_TVTX00183/1-478:
0.0112383)35:0.0018441)8:0.0021471)9:0.0040860)2:0.0048048,(((gi_ESA00806_gb_DQ371667__Glomeraceae_Glomus_Franke_A4_TVTX00406/1-477:
0.0170445,gi_ESA00535_gb_EF447231__Glomeraceae_Glomus_A1_TVTX00179/1-479:
0.0221173)9:0.0014248,((gi_ESA01028_gb_AY129614__Glomeraceae_Glomus_Glo21_TVTX00078/1-477:
0.0142961,(gi_ESA00226_gb_AJ496098__Glomeraceae_Glomus_MO-G1_TVTX00233/1-476:
0.0070315,gi_MOA01128_gb_HE576821__Glomeraceae_Glomus_Alguacil12b_GLO_G12_TVTX00407/1-477:
0.0078504)33:0.0028776)2:0.0004331,(gi_ESA02640_gb_FN556632__Glomeraceae_Glomus_sp._4_TVTX00305/1-477:
0.0084647,(Uniq113969/1-476:0.0006507,(gi_MOA16956_gb_LN623447__Glomeraceae_Glomus_MO-G67_TVTX00430/1-488:
0.0142037,(Uniq55563/1-477:-0.0000000,gi_ESA00214_gb_AJ418873__Glomeraceae_Glomus_MO-G1_TVTX00149/1-477:
0.0000000)32:0.0008893)81:0.0015211)72:0.0033102)25:0.0019255)13:0.0037001)
1:0.0011734,((gi_MOA01483_gb_HF566522__Glomeraceae_Glomus_MO-G61_TVTX00366/1-479:
0.0280163,(gi_ESA01215_gb_EU350053__Glomeraceae_Glomus_Glo-D_TVTX00103/1-477:
0.0136150,gi_ESA01924_gb_AJ563889__Glomeraceae_Glomus_Wirsel_OTU6_TVTX00202/1-478:
0.0098309)45:0.0047319)11:0.0043038,((gi_MOA01872_gb_HF566911__Glomeraceae_Glomus_MO-G60_TVTX00369/1-477:
0.0215128,(gi_ESA01075_gb_AY129591__Glomeraceae_Glomus_Glo9_TVTX00101/1-478:
0.0151936,(gi_ESA01552_gb_AY512365__Glomeraceae_Glomus_Glo52_TVTX00203/1-478:
0.0137816,gi_MOA29088_gb_LT829244__Glomeraceae_Glomus_IS-Gl3_TVTX00454/1-450:
0.0206205)74:0.0065914)31:0.0052404)1:0.0009529,(gi_MOA02815_gb_HE798781__Glomeraceae_Glomus_MO-G44_TVTX00410/1-478:
0.0261545,(gi_MOA33457_gb_KR002160__Glomeraceae_Glomus_MO-G77_TVTX00436/1-480:
0.0296585,(gi_ESA00818_gb_DQ371685__Glomeraceae_Glomus_Franke_A_TVTX00181/1-478:
0.0206659,gi_MOA01843_gb_HF566882__Glomeraceae_Glomus_MO-G52_TVTX00367/7-483:
0.0182477)20:0.0009374)19:0.0031783)5:0.0020492)0:0.0043584)0:0.0008619)
0:0.0013200)2:0.0024967,(gi_ESA02626_gb_FN556618__Claroideoglomeraceae_Claroideoglomus_Glo71_TVTX00297/1-479:
0.0432647,((gi_MOA01770_gb_HF566809__Claroideoglomeraceae_Claroideoglomus_MO-GB1_TVTX00358/1-484:
0.0441616,(gi_MOA27209_gb_LT833664__Claroideoglomeraceae_Claroideoglomus_IS-Cl1_TVTX00451/1-402:
0.0722424,((gi_MOA00052_gb_GU353478__Claroideoglomeraceae_Claroideoglomus_LER09_TVTX00341/1-485:
0.0117231,(gi_ESA02552_gb_FJ194513__Claroideoglomeraceae_Claroideoglomus_ORVIN_GLO4_TVTX00278/1-484:
0.0215516,((gi_ESA00800_gb_AY916419__Claroideoglomeraceae_Claroideoglomus_Douhan9_TVTX00056/1-485:
0.0135760,gi_ESA02056_gb_AF202280__Claroideoglomeraceae_Claroideoglomus_sp._TVTX00237/1-483:
0.0011558)11:0.0037869,(gi_ESA01409_gb_AB076345__Claroideoglomeraceae_Claroideoglomus_GlBb1.2_TVTX00055/1-409:
0.0354851,(gi_ESA01718_gb_EF041080__Claroideoglomeraceae_Claroideoglomus_Glo58_TVTX00225/1-484:
0.0134265,gi_ESA01723_gb_EF041095__Claroideoglomeraceae_Claroideoglomus_Glo59_TVTX00276/1-484:
0.0054722)15:0.0021547)44:0.0059465)56:0.0079314)30:0.0020867)56:0.0118358,
((gi_ESA01647_gb_DQ164831__Claroideoglomeraceae_Claroideoglomus_acnaGlo7_TVTX00057/1-485:
0.0188738,gi_ESA02149_gb_AJ276087__Claroideoglomeraceae_Claroideoglomus_lamellosum_TVTX00193/1-484:
0.0041312)50:0.0107766,((gi_MOA00663_gb_FN869794__Claroideoglomeraceae_Claroideoglomus_Glo_G8_TVTX00340/1-483:
0.0470788,gi_MOA01156_gb_HE576881__Claroideoglomeraceae_Claroideoglomus_Alguacil12b_GLO_G3_TVTX00357/1-485:
0.0165993)71:0.0213825,(gi_ESA00179_gb_EU332741__Claroideoglomeraceae_Claroideoglomus_sp._TVTX00279/1-483:
0.0319299,(gi_MOA03521_gb_HE615032__Claroideoglomeraceae_Claroideoglomus_Torrecillas12b_Glo_G5_TVTX00402/1-480:
0.0300979,(Uniq21427/4-484:0.0175397,(Uniq31719/4-482:0.0103598,Uniq141571/4-483:
0.0088590)44:0.0043353)79:0.0086426)96:0.0281364)58:0.0147659)92:0.0129058)
45:0.0041981)56:0.0107598)26:0.0053705)32:0.0196113,((((gi_ESA01509_gb_EU573737__Pacisporaceae_Pacispora_Schechter08_Paci1_TVTX00011/1-480:
0.0114504,gi_ESA02289_gb_AJ619948__Pacisporaceae_Pacispora_scintillans_TVTX00284/1-480:
0.0121484)100:0.0437932,(gi_ESA02206_gb_U36593__Gigasporaceae_Scutellospora_heterogama_TVTX00286/62-546:
0.1473498,(gi_ESA02215_gb_Z14012__Gigasporaceae_Scutellospora_pellucida_TVTX00251/1-475:
0.0245669,(gi_ESA02191_gb_AJ306437__Gigasporaceae_Scutellospora_nodosa_TVTX00261/1-477:
0.0115373,((gi_ESA02189_gb_AJ306434__Gigasporaceae_Scutellospora_heterogama_TVTX00255/1-475:
0.0048409,gi_MOA00042_gb_GU353455__Gigasporaceae_Scutellospora_LER04_TVTX00318/1-475:
0.0079314)46:0.0060960,(gi_ESA00928_gb_AF074340__Gigasporaceae_Scutellospora_Scut1_TVTX00049/1-477:
0.0096971,((gi_ESA00213_gb_AJ496115__Gigasporaceae_Scutellospora_MO-S2_TVTX00052/1-477:
0.0098799,gi_ESA02319_gb_U96146__Gigasporaceae_Gigaspora_decipiens_TVTX00039/1-476:
0.0050607)10:0.0014871,(gi_ESA02192_gb_AJ306436__Gigasporaceae_Scutellospora_spinosissima_TVTX00254/1-474:
0.0095486,(gi_ESA00270_gb_AJ418851__Gigasporaceae_Scutellospora_castanea_TVTX00041/1-474:
0.0039290,gi_ESA02130_gb_AJ242729__Gigasporaceae_Scutellospora_projecturata_TVTX00260/1-477:
0.0088179)14:0.0011383)8:0.0017957)6:0.0011226)7:0.0010248)19:0.0024104)
42:0.0081993)42:0.0052066)57:0.0328023)25:0.0048198,((gi_MOA02439_gb_GU238355__Diversisporaceae_Diversispora_Clade-3_TVTX00354/1-480:
0.0179720,(gi_MOA01054_gb_FR865460__Diversisporaceae_Entrophospora_baltica_TVTX00346/1-479:
0.0354768,gi_MOA03462_gb_JN252443__Diversisporaceae_Diversispora_Early-2_TVTX00401/1-480:
0.0223512)50:0.0060160)18:0.0024643,((gi_ESA00152_gb_EU332707__Diversisporaceae_Diversispora_sp._TVTX00040/1-479:
0.0243770,gi_ESA02103_gb_AM418543__Diversisporaceae_Redeckera_fulvum_TVTX00262/1-479:
0.0101764)96:0.0206628,((gi_MOA01436_gb_HF566475__Diversisporaceae_Diversispora_MO-D2_TVTX00353/1-480:
0.0279018,((gi_ESA01327_gb_DQ357079__Diversisporaceae_Diversispora_sp._TVTX00058/1-479:
0.0228836,gi_MOA01224_gb_HM215646__Diversisporaceae_Diversispora_sp._TVTX00356/1-480:
0.0160693)55:0.0042341,(gi_MOA01195_gb_JF683561__Diversisporaceae_Diversispora_sp._TVTX00355/1-480:
0.0050795,gi_MOA02775_gb_HE798741__Diversisporaceae_Diversispora_MO-D1_TVTX00377/1-482:
0.0117937)90:0.0089893)36:0.0051050)20:0.0009202,((gi_ESA00370_gb_AM849266__Diversisporaceae_Diversispora_MO-GC2_TVTX00062/1-480:
-0.0000097,gi_ESA02513_gb_FM875900__Diversisporaceae_Diversispora_sp._TVTX00306/1-481:
0.0000097)98:0.0118594,(gi_ESA01055_gb_AY129577__Diversisporaceae_Diversispora_Glo36_TVTX00059/1-480:
0.0128362,((gi_ESA00369_gb_AM849296__Diversisporaceae_Diversispora_MO-GC1_TVTX00060/1-480:
0.0009881,gi_MOA01064_gb_FR686957__Diversisporaceae_Diversispora_trimurales_TVTX00347/1-480:
0.0095737)35:0.0030517,((gi_ESA01188_gb_AJ315524__Diversisporaceae_Diversispora_sp._TVTX00054/1-480:
0.0054512,gi_MOA00620_gb_FN869704__Diversisporaceae_Diversispora_Div_TVTX00380/1-480:
0.0008384)47:0.0032453,(gi_ESA02116_gb_X86687__Diversisporaceae_Diversispora_epigaea_TVTX00061/1-480:
0.0055915,gi_ESA02176_gb_Y17650__Diversisporaceae_Diversispora_spurca_TVTX00263/1-480:
0.0028109)30:0.0020546)6:0.0017899)8:0.0020896)32:0.0022640)91:0.0124921)
43:0.0076662)59:0.0051062)43:0.0130047)27:0.0126065,(gi_MOA00066_gb_GU353947__Glomeraceae_Glomus_NES25_TVTX00332/1-477:
0.0516335,((gi_MOA01117_gb_HE576800__Paraglomeraceae_Paraglomus_Alguacil12b_ACA1_TVTX00351/1-485:
0.0553029,(gi_MOA16994_gb_LN623485__Paraglomeraceae_Paraglomus_MO-P2_TVTX00433/1-478:
0.0108639,(gi_ESA00914_gb_AJ854100__Paraglomeraceae_Paraglomus_sp._TVTX00001/1-484:
0.0131497,gi_MOA36516_gb_LT981603__Paraglomeraceae_Paraglomus_IS-Pg1_TVTX00446/1-479:
0.0119000)80:0.0060935)100:0.0625230)55:0.0151287,(gi_ESA02692_gb_EU123462__Paraglomeraceae_Paraglomus_Glom_1B.13_TVTX00308/1-478:
0.0622493,(((gi_ESA02268_gb_AJ006800__Archaeosporaceae_Archaeospora_trappei_TVTX00245/1-479:
0.0203956,gi_MOA02754_gb_HE798720__Archaeosporaceae_Archaeospora_MO-Ar1_TVTX00376/1-480:
0.0276795)92:0.0157280,(gi_MOA00679_gb_FN869849__Archaeosporaceae_Archaeospora_Aca_TVTX00338/1-476:
0.0160805,gi_MOA27921_gb_LT831417__Archaeosporaceae_Archaeospora_IS-Ar1_TVTX00450/1-449:
0.0230218)92:0.0220112)99:0.0313436,((gi_ESA02057_gb_AF202299__Paraglomeraceae_Paraglomus_sp._TVTX00002/1-489:
0.0615668,(gi_TJA00650_gb_FR821542__Paraglomeraceae_Paraglomus_Alguacil12a_Para_1_TVTX00348/1-479:
0.0272537,(gi_TJA00608_gb_FR848081__Paraglomeraceae_Paraglomus_sp._TVTX00349/1-445:
0.0111031,(gi_ESA02144_gb_AJ276081__Paraglomeraceae_Paraglomus_occultum_TVTX00238/1-478:
0.0066283,((gi_ESA02202_gb_AJ301862__Paraglomeraceae_Paraglomus_brasilianum_TVTX00239/1-479:
0.0160785,(Uniq39857/1-480:-0.0029518,(gi_ESA02317_gb_AM295493__Paraglomeraceae_Paraglomus_laccatum_TVTX00281/1-478:
0.0017939,gi_MOA00415_gb_GU598391__Paraglomeraceae_Paraglomus_Para1-OTU2_TVTX00337/1-423:
0.0124142)46:0.0024977)22:0.0036025)56:0.0046300,(gi_MOA01125_gb_HE576814__Paraglomeraceae_Paraglomus_Alguacil12b_PARA1_TVTX00350/1-479:
0.0133944,(gi_MOA17012_gb_LN623503__Paraglomeraceae_Paraglomus_MO-P4_TVTX00435/1-479:
0.0065301,(gi_MOA03303_gb_HE799269__Paraglomeraceae_Paraglomus_MO-P1_TVTX00375/1-478:
-0.0013693,gi_MOA17002_gb_LN623493__Paraglomeraceae_Paraglomus_MO-P3_TVTX00434/1-476:
0.0076268)19:0.0018335)56:0.0056951)32:0.0013114)66:0.0013982)91:0.0159709)
27:0.0023111)26:0.0110604)52:0.0136978,((gi_MOA00025_gb_FN646035__Paraglomeraceae_Paraglomus_Pa_1_TVTX00335/1-481:
0.0412916,(gi_MOA01119_gb_HE576802__Paraglomeraceae_Paraglomus_Alguacil12b_ACA1_TVTX00352/1-481:
0.0433858,(AY544694_Geoglossum_nigritum/880-1355:0.0080429,(gi_MOA36317_gb_LT981404__Paraglomeraceae_Paraglomus_IH1_TVTX00444/1-475:
0.0283886,(AM495013_Teloschistes_hosseusianus/601-1076:0.0133950,(EU940055_Epiglia_gloeocapsae/506-981:
0.0062902,(HQ202311_Ceratocystiopsis_brevicomis/546-1020:0.0058220,GQ280405_Xylogone_sphaerospora/530-1006:
0.0025766)4:0.0020383)2:0.0013907)11:0.0030606)79:0.0031140)100:0.0271044)
61:0.0086401)14:0.0057041,((gi_MOA00386_gb_FN820273__Ambisporaceae_Ambispora_granatensis_TVTX00339/1-479:
0.0510083,(gi_ESA02157_gb_Y15904__Geosiphonaceae_Geosiphon_pyriformis_TVTX00241/1-482:
0.0360014,(gi_MOA01102_gb_HQ424224__Ambisporaceae_Ambispora_Liu2012a_Ar-1_TVTX00405/1-479:
0.0323445,(gi_ESA02249_gb_AB015052__Ambisporaceae_Ambispora_leptoticha_TVTX00242/1-480:
0.0171813,gi_ESA02301_gb_AM268193__Ambisporaceae_Ambispora_fennica_TVTX00283/1-481:
0.0144374)86:0.0102774)50:0.0109581)34:0.0079626)46:0.0073116,(gi_ESA00439_gb_AB365834__Archaeosporaceae_Archaeospora_Yamato09_E_TVTX00051/1-479:
0.0399599,(gi_ESA01484_gb_EU573738__Archaeosporaceae_Archaeospora_Schechter08_Arch1_TVTX00008/1-477:
0.0157562,(gi_ESA00911_gb_AJ854097__Archaeosporaceae_Archaeospora_sp._TVTX00006/1-479:
0.0659022,((gi_ESA00912_gb_AJ854098__Archaeosporaceae_Archaeospora_sp._TVTX00009/1-475:
0.0234770,gi_MOA35310_gb_LT723213__Archaeosporaceae_Archaeospora_MO-Ar5_TVTX00456/1-474:
0.0111544)41:0.0069693,((gi_ESA01890_gb_AJ563887__Archaeosporaceae_Archaeospora_Wirsel_OTU21_TVTX00004/1-475:
0.0069545,gi_MOA35308_gb_LT723211__Archaeosporaceae_Archaeospora_MO-Ar3_TVTX00455/1-473:
0.0482469)31:0.0078330,(gi_ESA00956_gb_AF131054__Archaeosporaceae_Archaeospora_Other1_TVTX00005/1-479:
0.0048580,gi_ESA00965_gb_AF131055__Archaeosporaceae_Archaeospora_Other1_TVTX00007/1-479:
0.0271724)16:0.0061628)2:0.0022136)5:0.0043299)47:0.0056255)30:0.0068529)
44:0.0069109)40:0.0087520)2:0.0037799)12:0.0060905)50:0.0166191)55:0.0049053)
32:0.0091407)14:0.0089023)4:0.0039647)0:0.0027994)2:0.0099329)1:0.0014887,
(((gi_ESA02583_gb_DQ263795__Glomeraceae_Glomus_sp._TVTX00307/1-479:0.0164706,
((gi_ESA01771_gb_AY330285__Glomeraceae_Glomus_Whitfield_type_18_TVTX00296/1-481:
0.0311030,gi_ESA01770_gb_AY330284__Glomeraceae_Glomus_Whitfield_type_17_TVTX00195/1-480:
0.0033602)24:0.0057305,(gi_ESA01183_gb_AJ315519__Glomeraceae_Glomus_sp._TVTX00208/1-478:
0.0194679,(gi_ESA01725_gb_AY273548__Glomeraceae_Glomus_Glo46_TVTX00066/1-483:
0.0443418,(gi_ESA02148_gb_AJ276086__Glomeraceae_Glomus_coronatum_TVTX00265/1-479:
0.0079428,(gi_ESA02161_gb_Y17635__Glomeraceae_Glomus_caledonium_TVTX00065/1-479:
0.0053476,(gi_ESA02182_gb_AJ306438__Glomeraceae_Glomus_mosseae_TVTX00067/1-479:
0.0042504,gi_MOA00645_gb_FN869755__Glomeraceae_Glomus_Glo_G6_TVTX00320/1-479:
0.0738910)88:0.0057017)25:0.0017671)20:0.0047245)27:0.0029946)15:0.0018755)
20:0.0021076)46:0.0063350,((gi_ESA01943_gb_DQ396700__Glomeraceae_Glomus_PF22_TVTX00117/1-479:
0.0359174,gi_MOA01229_gb_HM215654__Glomeraceae_Glomus_sp._TVTX00392/1-478:
0.0166002)11:0.0015116,(gi_MOA00647_gb_FN869758__Glomeraceae_Glomus_Glo_G7_TVTX00334/1-477:
0.0168587,(gi_MOA00488_gb_FN859983__Glomeraceae_Glomus_sp._TVTX00333/1-477:
0.0171037,((gi_MOA00072_gb_GU353949__Glomeraceae_Glomus_NES27_TVTX00331/1-478:
0.0364317,(gi_ESA02312_gb_AJ505812__Glomeraceae_Glomus_viscosum_TVTX00063/1-478:
0.0123973,gi_MOA03555_gb_HE615074__Glomeraceae_Glomus_Torrecillas12b_Glo_G13_TVTX00409/1-478:
0.0089954)15:0.0042033)21:0.0030400,((gi_ESA00299_gb_AM849308__Glomeraceae_Glomus_MO-G18_TVTX00064/1-477:
0.0154131,gi_MOA00554_gb_EU340316__Glomeraceae_Glomus_NF23_TVTX00326/1-477:
0.0082057)31:0.0043643,(gi_ESA01940_gb_DQ396779__Glomeraceae_Glomus_PF19_TVTX00293/1-477:
0.0194938,gi_MOA01309_gb_HM215924__Glomeraceae_Glomus_sp._TVTX00365/1-478:
0.0173921)18:0.0023891)4:0.0021481)9:0.0031740)5:0.0014398)11:0.0070922)
26:0.0041881)18:0.0086522,(((gi_ESA00822_gb_DQ371690__Glomeraceae_Glomus_Franke_A_TVTX00204/1-478:
0.0159015,(Uniq139006/1-478:0.0129242,gi_ESA00792_gb_AY916397__Glomeraceae_Glomus_Douhan3_TVTX00212/1-478:
-0.0002526)100:0.0098590)40:0.0056191,(((gi_ESA01150_gb_DQ336485__Glomeraceae_Glomus_Kottke08-14_TVTX00053/1-476:
0.0143897,gi_ESA01018_gb_AY129583__Glomeraceae_Glomus_Glo2_TVTX00215/1-478:
0.0135579)2:0.0012424,((gi_MOA00154_gb_GU353741__Glomeraceae_Glomus_LES25_TVTX00324/1-477:
0.0169945,(gi_MOA00180_gb_GU353720__Glomeraceae_Glomus_LES15_TVTX00411/1-478:
0.0125259,(gi_ESA00943_gb_AF074369__Glomeraceae_Glomus_Glo10_TVTX00097/1-482:
0.0383366,gi_ESA00355_gb_AM849279__Glomeraceae_Glomus_MO-G5_TVTX00219/1-477:
0.0034055)58:0.0039284)15:0.0019976)6:0.0016950,(gi_ESA01382_gb_AJ699061__Glomeraceae_Glomus_sp._TVTX00213/1-478:
0.0144600,(gi_ESA00895_gb_AJ854081__Glomeraceae_Glomus_Glo54_TVTX00216/1-477:
0.0145587,((gi_ESA00158_gb_EU332715__Glomeraceae_Glomus_sp._TVTX00093/1-478:
0.0065399,gi_ESA01177_gb_DQ336508__Glomeraceae_Glomus_Kottke08-11_TVTX00217/1-478:
0.0211378)38:0.0016869,(gi_ESA01019_gb_AY129604__Glomeraceae_Glomus_Glo2_TVTX00096/1-478:
0.0047076,gi_MOA00568_gb_EU340294__Glomeraceae_Glomus_NF05_TVTX00322/1-478:
0.0079826)20:0.0015948)14:0.0020815)9:0.0022547)8:0.0024717)3:0.0023320)
1:0.0014182,(gi_ESA00434_gb_AB365827__Glomeraceae_Glomus_Yamato09_D4_TVTX00075/1-477:
0.0121385,((gi_MOA01465_gb_HF566504__Glomeraceae_Glomus_MO-G48_TVTX00364/1-477:
0.0057107,(gi_MOA02842_gb_HE798808__Glomeraceae_Glomus_MO-G59_TVTX00384/1-477:
0.0070573,(gi_ESA01060_gb_AY129586__Glomeraceae_Glomus_Glo38_TVTX00209/1-477:
0.0074277,(gi_ESA01403_gb_AB076302__Glomeraceae_Glomus_GlAd2.2_TVTX00210/1-402:
0.0236770,gi_ESA02084_gb_AB076300__Glomeraceae_Glomus_GlAd1.2_TVTX00288/1-403:
0.0202679)54:0.0052306)30:0.0023100)22:0.0010654)28:0.0044226,((gi_ESA00922_gb_AF074370__Glomeraceae_Glomus_Glo7_TVTX00214/1-478:
0.0094988,(gi_MOA00537_gb_GU183691__Glomeraceae_Glomus_Glo-C_TVTX00323/1-478:
0.0101828,(gi_ESA01898_gb_AJ563892__Glomeraceae_Glomus_Wirsel_OTU4_TVTX00086/1-478:
0.0117087,gi_MOA02822_gb_HE798788__Glomeraceae_Glomus_MO-G47_TVTX00382/1-475:
0.0118167)29:0.0015741)21:0.0032184)7:0.0017652,((gi_ESA00433_gb_AB365850__Glomeraceae_Glomus_Yamato09_D3_TVTX00085/1-478:
0.0084906,(gi_ESA00428_gb_AB365818__Glomeraceae_Glomus_Yamato09_D1_TVTX00077/1-478:
0.0025035,gi_MOA36214_gb_LT981266__Glomeraceae_Glomus_DG1_TVTX00437/1-478:
0.0144745)42:0.0011057)15:0.0018270,(gi_ESA01057_gb_AY129588__Glomeraceae_Glomus_Glo37_TVTX00206/1-477:
0.0077659,(gi_MOA36311_gb_LT981267__Glomeraceae_Glomus_DG2_TVTX00438/1-475:
0.0067869,gi_MOA36413_gb_LT981500__Glomeraceae_Glomus_DG3_TVTX00439/1-447:
0.0280176)98:0.0109338)56:0.0063142)4:0.0022292)6:0.0015323)3:0.0020966)
1:0.0028691)4:0.0051796)4:0.0004744,((gi_ESA02549_gb_FJ194510__Glomeraceae_Glomus_ORVIN_GLO3D_TVTX00310/1-478:
0.0251158,(gi_ESA00239_gb_AJ496066__Glomeraceae_Glomus_MO-G14_TVTX00083/1-478:
0.0186930,(gi_ESA02010_gb_AB183905__Glomeraceae_Glomus_Yamato2005_E_TVTX00088/1-477:
0.0159627,(gi_ESA00815_gb_DQ371682__Glomeraceae_Glomus_Franke_A_TVTX00082/1-479:
0.0093109,gi_MOA01826_gb_HF566865__Glomeraceae_Glomus_MO-G42_TVTX00400/1-478:
0.0122096)47:0.0067771)7:0.0008705)7:0.0055178)1:0.0055537,((gi_ESA01729_gb_AY273535__Glomeraceae_Glomus_Glo28_TVTX00236/1-480:
0.0424367,(gi_ESA01160_gb_DQ336519__Acaulosporaceae_Acaulospora_sp._TVTX00013/1-479:
0.0182123,(gi_MOA02728_gb_HE798694__Acaulosporaceae_Acaulospora_MO-A10_TVTX00379/1-480:
0.0177297,(gi_ESA00925_gb_AF074350__Acaulosporaceae_Acaulospora_Acau4_TVTX00010/1-479:
0.0324354,((gi_ESA00959_gb_AF131032__Acaulosporaceae_Acaulospora_Acau1_TVTX00176/1-478:
0.0262837,(gi_ESA00950_gb_AF131040__Acaulosporaceae_Acaulospora_Acau5_TVTX00016/1-471:
0.0244030,(gi_ESA00929_gb_AF074344__Acaulosporaceae_Acaulospora_Acau1_TVTX00272/1-480:
0.0057811,(gi_ESA00948_gb_AF131031__Acaulosporaceae_Acaulospora_Acau1_TVTX00042/1-480:
0.0031044,(gi_ESA01768_gb_AY330283__Acaulosporaceae_Acaulospora_Whitfield_type_16_TVTX00018/1-480:
0.0125903,(gi_ESA00924_gb_AF074372__Acaulosporaceae_Acaulospora_TH30_TVTX00017/1-480:
-0.0015836,gi_ESA00935_gb_AF074343__Acaulosporaceae_Acaulospora_scrobiculata_TVTX00043/1-480:
0.0253169)21:0.0015292)35:0.0010057)47:0.0068290)14:0.0009331)58:0.0092909)
75:0.0188795,((gi_ESA00542_gb_EF447243__Acaulosporaceae_Acaulospora_sp._TVTX00012/1-480:
0.0083749,((gi_ESA00541_gb_EF447239__Acaulosporaceae_Acaulospora_sp._TVTX00014/1-480:
0.0110866,(gi_ESA00274_gb_AM849301__Acaulosporaceae_Acaulospora_MO-A3_TVTX00015/1-481:
0.0015763,gi_ESA02186_gb_AJ306440__Acaulosporaceae_Acaulospora_sp._TVTX00231/1-479:
0.0047090)36:0.0037104)12:0.0008585,(gi_ESA01482_gb_EU573719__Acaulosporaceae_Acaulospora_Schechter08_Acau4_TVTX00230/1-462:
0.0084319,(gi_ESA01716_gb_AY273603__Acaulosporaceae_Acaulospora_Acau15_TVTX00170/1-488:
0.0329807,gi_ESA00930_gb_AF074348__Acaulosporaceae_Acaulospora_Acau3_TVTX00228/1-481:
-0.0008461)87:0.0068615)71:0.0022221)60:0.0055435)41:0.0054769,((gi_ESA01279_gb_AB178750__Acaulosporaceae_Kuklospora_PT6_TVTX00249/1-480:
0.0235034,(gi_MOA00724_gb_JF414178__Acaulosporaceae_Acaulospora_sp._TVTX00328/1-480:
0.0084926,(gi_ESA00208_gb_AJ496111__Acaulosporaceae_Acaulospora_MO-A2_TVTX00019/1-480:
0.0072233,gi_ESA01513_gb_AY512359__Acaulosporaceae_Acaulospora_Acau16_TVTX00102/1-480:
0.0031787)90:0.0040774)85:0.0133756)27:0.0043125,(gi_MOA02726_gb_HE798692__Acaulosporaceae_Acaulospora_MO-A8_TVTX00378/1-480:
0.0128030,((gi_ESA01480_gb_EU573760__Acaulosporaceae_Acaulospora_Schechter08_Acau2_TVTX00021/1-480:
0.0050169,gi_ESA01481_gb_EU573729__Acaulosporaceae_Acaulospora_Schechter08_Acau3_TVTX00022/12-441:
0.0358387)34:0.0064460,((gi_ESA00828_gb_AY394664__Acaulosporaceae_Acaulospora_sp._TVTX00024/1-480:
0.0092885,gi_ESA00820_gb_DQ371692__Acaulosporaceae_Acaulospora_Franke_B_TVTX00227/1-480:
0.0054275)67:0.0099062,((gi_ESA00793_gb_AY916400__Acaulosporaceae_Acaulospora_Douhan1_TVTX00023/1-480:
0.0138272,(gi_ESA00277_gb_AM849259__Acaulosporaceae_Acaulospora_MO-A4_TVTX00020/1-480:
0.0111381,gi_ESA00279_gb_AM849306__Acaulosporaceae_Acaulospora_MO-A5_TVTX00026/1-480:
0.0142292)28:0.0021084)22:0.0050896,((gi_ESA00989_gb_AY129590__Acaulosporaceae_Acaulospora_Acau10_TVTX00028/1-480:
0.0080129,gi_ESA00919_gb_AF074346__Acaulosporaceae_Acaulospora_Acau2_TVTX00030/1-480:
0.0088789)94:0.0167808,(gi_MOA08561_gb_KF879050__Acaulosporaceae_Acaulospora_Deepika15_Acaulo_P1_TVTX00424/1-480:
0.0087750,(gi_ESA00991_gb_AY129584__Acaulosporaceae_Acaulospora_Acau8_TVTX00047/1-480:
0.0106850,(gi_ESA00992_gb_AY129598__Acaulosporaceae_Acaulospora_Acau8_TVTX00027/1-480:
0.0051758,gi_MOA08552_gb_KF612337__Acaulosporaceae_Acaulospora_Deepika15_Acaulo_P2_TVTX00425/1-480:
0.0267239)26:0.0021988)19:0.0017610)37:0.0037817)50:0.0049452)10:0.0013829)
4:0.0032392)10:0.0028780)3:0.0030574)11:0.0047007)1:0.0015704)6:0.0006595)
32:0.0049655)60:0.0034149)69:0.0144601)22:0.0139108,(gi_ESA02174_gb_Y17648__Glomeraceae_Glomus_manihotis_TVTX00090/1-477:
0.0190263,(((gi_ESA00294_gb_AM849312__Glomeraceae_Glomus_MO-G16_TVTX00072/1-478:
0.0185242,((gi_ESA01739_gb_AY273574__Glomeraceae_Glomus_Glo8_TVTX00229/1-485:
0.0438650,gi_ESA02547_gb_FJ194508__Glomeraceae_Glomus_ORVIN_GLO3B_TVTX00223/1-478:
0.0135129)12:0.0040340,(gi_MOA00347_gb_GQ140605__Glomeraceae_Glomus_sp._TVTX00412/1-478:
0.0110314,(gi_ESA01390_gb_AJ699070__Glomeraceae_Glomus_sp._TVTX00073/1-478:
0.0214579,gi_ESA00966_gb_AF131050__Glomeraceae_Glomus_Glo3_TVTX00074/1-478:
0.0085336)42:0.0040514)17:0.0019580)5:0.0027106)0:0.0035788,((gi_MOA00739_gb_JF414192__Glomeraceae_Glomus_sp._TVTX00327/1-478:
0.0160689,(gi_ESA02550_gb_FJ194511__Glomeraceae_Glomus_ORVIN_GLO3E_TVTX00309/1-478:
0.0176375,gi_MOA02813_gb_HE798779__Glomeraceae_Glomus_MO-G43_TVTX00381/1-478:
0.0126478)19:0.0035293)3:0.0003878,(gi_ESA01066_gb_AY129592__Glomeraceae_Glomus_Glo3b_TVTX00069/1-477:
0.0160877,((gi_MOA16919_gb_LN623410__Glomeraceae_Glomus_MO-G63_TVTX00426/1-477:
0.0134261,(gi_ESA00174_gb_EU332734__Glomeraceae_Glomus_sp._TVTX00256/1-477:
0.0090921,(gi_MOA27580_gb_LT832409__Glomeraceae_Glomus_IS-Gl1_TVTX00452/1-450:
0.0209681,(gi_ESA01144_gb_DQ336448__Glomeraceae_Glomus_Kottke08-6_TVTX00068/1-477:
0.0118681,gi_ESA01204_gb_AM746148__Glomeraceae_Glomus_sp._TVTX00253/1-478:
0.0094154)28:0.0015794)16:0.0014435)15:0.0025779)11:0.0071631,(((gi_ESA00804_gb_DQ371669__Glomeraceae_Glomus_Franke_A1_TVTX00076/1-478:
0.0079781,gi_ESA02605_gb_EU169411__Glomeraceae_Glomus_sp._TVTX00268/1-479:
0.0090098)41:0.0022254,(gi_ESA00810_gb_DQ371674__Glomeraceae_Glomus_Franke_A1_TVTX00269/1-478:
0.0076353,gi_ESA00438_gb_AB365831__Glomeraceae_Glomus_Yamato09_E_TVTX00270/1-478:
0.0093153)52:0.0021084)94:0.0118587,((gi_MOA02665_gb_JQ246064__Glomeraceae_Glomus_sp._TVTX00359/1-478:
0.0149469,((gi_ESA01043_gb_AY129578__Glomeraceae_Glomus_Glo33_TVTX00070/1-478:
0.0178801,gi_MOA01458_gb_HF566497__Glomeraceae_Glomus_MO-G40_TVTX00360/1-478:
0.0121420)29:0.0031555,(gi_ESA01287_gb_AB178721__Glomeraceae_Glomus_PSAMG1_TVTX00259/1-477:
0.0080415,(gi_ESA01031_gb_AY129611__Glomeraceae_Glomus_Glo30_TVTX00126/1-479:
0.0148850,(gi_ESA01286_gb_AB178719__Glomeraceae_Glomus_PSAMG1_TVTX00291/1-477:
0.0124405,(gi_ESA02005_gb_AB183976__Glomeraceae_Glomus_Yamato2005_D_TVTX00224/1-478:
0.0072267,gi_ESA01408_gb_AB076335__Glomeraceae_Glomus_GlAb6.5_TVTX00258/1-402:
0.0180164)43:0.0041667)21:0.0009488)23:0.0049263)17:0.0038514)2:0.0010671)
0:0.0032976,((gi_ESA02009_gb_AB183952__Glomeraceae_Glomus_Yamato2005_D_TVTX00084/1-477:
0.0126495,(gi_ESA01551_gb_AY512364__Glomeraceae_Glomus_Glo49_TVTX00089/1-478:
0.0146954,gi_MOA16990_gb_LN623481__Glomeraceae_Glomus_MO-G69_TVTX00432/1-485:
0.0286891)46:0.0036360)3:0.0011269,((gi_MOA02811_gb_HE798777__Glomeraceae_Glomus_MO-G41_TVTX00398/1-478:
0.0131452,gi_MOA02838_gb_HE798804__Glomeraceae_Glomus_MO-G56_TVTX00399/1-478:
0.0038102)8:0.0029795,((gi_MOA00366_gb_HM440263__Glomeraceae_Glomus_sp._TVTX00343/1-477:
0.0136850,(gi_ESA01292_gb_AB178728__Glomeraceae_Glomus_PSAMG2_TVTX00080/1-477:
0.0062800,gi_ESA02073_gb_AB076325__Glomeraceae_Glomus_GlAb4.2_TVTX00290/1-402:
0.0271965)25:0.0013670)19:0.0035165,((gi_ESA01171_gb_DQ336496__Glomeraceae_Glomus_sp._TVTX00079/1-479:
0.0173710,gi_MOA01861_gb_HF566900__Glomeraceae_Glomus_MO-G56_TVTX00413/1-435:
0.0085884)40:0.0035470,(gi_MOA01482_gb_HF566521__Glomeraceae_Glomus_MO-G57_TVTX00361/1-478:
-0.0001008,gi_MOA02841_gb_HE798807__Glomeraceae_Glomus_MO-G57_TVTX00404/1-478:
0.0043150)88:0.0046481)21:0.0051616)1:0.0008142)0:0.0015174)0:0.0003247)
0:0.0010669)0:0.0020655)0:0.0013255)0:0.0031762)0:0.0007196)0:0.0008903,
((gi_ESA01063_gb_AY129627__Glomeraceae_Glomus_Glo39_TVTX00247/1-478:0.0149376,
(gi_ESA02632_gb_FN556624__Glomeraceae_Glomus_Glo72_TVTX00344/1-480:0.0325741,
(gi_MOA02644_gb_JQ246043__Glomeraceae_Glomus_sp._TVTX00408/1-479:0.0376064,
gi_ESA01179_gb_DQ336488__Glomeraceae_Glomus_sp._TVTX00235/1-478:0.0125947)
21:0.0032078)6:0.0016197)7:0.0030085,((gi_ESA02403_gb_FM876953__Glomeraceae_Glomus_Alguacil09a_Glo_unk5_TVTX00311/1-478:
0.0130024,(gi_ESA02146_gb_AJ276084__Glomeraceae_Glomus_clarum_TVTX00264/1-478:
0.0136187,gi_ESA02218_gb_AF213462__Glomeraceae_Glomus_proliferum_TVTX00099/1-478:
0.0077775)26:0.0041566)0:0.0022209,((gi_ESA01138_gb_DQ336444__Glomeraceae_Glomus_sp._TVTX00091/1-478:
0.0140095,(gi_ESA00972_gb_AY129635__Glomeraceae_Glomus_Glo35_TVTX00087/1-479:
0.0055315,gi_MOA01448_gb_HF566487__Glomeraceae_Glomus_MO-G38_TVTX00397/1-478:
0.0028983)39:0.0052385)6:0.0021703,(gi_ESA02022_gb_AB183981__Glomeraceae_Glomus_Yamato2005_P1_TVTX00246/1-478:
0.0148599,((gi_ESA01291_gb_AB178731__Glomeraceae_Glomus_PSAMG3_TVTX00106/1-478:
0.0181686,(gi_ESA02598_gb_EU169403__Glomeraceae_Glomus_sp._TVTX00303/1-474:
0.1081318,(gi_TJA00640_gb_FR821540__Glomeraceae_Glomus_Alguacil12a_Glo_G7_TVTX00363/1-478:
0.0107397,(gi_ESA00397_gb_AB365803__Glomeraceae_Glomus_Yamato09_A2_TVTX00248/1-478:
0.0049753,gi_ESA02600_gb_EU169401__Glomeraceae_Glomus_sp._TVTX00302/1-475:
0.0321830)51:0.0067749)20:0.0036474)14:0.0021761)4:0.0043695,(((gi_ESA00515_gb_AM412083__Glomeraceae_Glomus_Glo2_TVTX00280/1-478:
0.0174099,(gi_MOA00738_gb_JF414187__Glomeraceae_Glomus_sp._TVTX00345/1-478:
0.0075578,gi_MOA01452_gb_HF566491__Glomeraceae_Glomus_MO-G39_TVTX00362/1-478:
0.0073074)36:0.0029208)4:0.0011484,(gi_MOA03155_gb_HE799121__Glomeraceae_Glomus_sp._TVTX00403/1-478:
0.0091193,(gi_ESA02437_gb_FN263103__Glomeraceae_Glomus_Alguacil09b_Glo_G3_TVTX00389/1-465:
0.0158674,gi_ESA02457_gb_FN263137__Glomeraceae_Glomus_Alguacil09b_Glo_G3_TVTX00312/1-478:
-0.0005865)30:0.0050192)5:0.0022194)0:0.0009458,((gi_ESA01761_gb_AY330278__Glomeraceae_Glomus_Whitfield_type_7_TVTX00108/1-478:
0.0058589,((gi_MOA00383_gb_AY702061__Glomeraceae_Glomus_sp._TVTX00325/1-478:
0.0117414,gi_TJA00634_gb_FR821554__Glomeraceae_Glomus_Alguacil12a_Glo_G5_TVTX00385/1-487:
0.0504297)39:0.0032670,(gi_ESA01312_gb_EF154586__Glomeraceae_Glomus_Porras-Alfaro03_OTU1_TVTX00294/1-464:
0.0017756,(gi_ESA02035_gb_AB326008__Glomeraceae_Glomus_Yamato08_A1_TVTX00100/1-478:
-0.0013407,gi_ESA02429_gb_FN263090__Glomeraceae_Glomus_Alguacil09b_Glo_G16_TVTX00390/1-465:
0.0122705)42:0.0070418)12:0.0026972)2:0.0014097)0:0.0016138,(gi_ESA01146_gb_DQ336482__Glomeraceae_Glomus_Kottke08-4_TVTX00112/1-478:
0.0098182,(gi_ESA01246_gb_AY459195__Glomeraceae_Glomus_MVK-06-IV_TVTX00244/1-488:
0.0140799,((gi_ESA00387_gb_AB365822__Glomeraceae_Glomus_Yamato09_A1_TVTX00092/1-478:
0.0034104,gi_ESA01263_gb_EU417585__Glomeraceae_Glomus_Afrothismia_foertheriana_symbiont_TVTX00111/1-478:
0.0029153)35:0.0043126,((gi_ESA01219_gb_EU350057__Glomeraceae_Glomus_Glo-A_TVTX00295/1-478:
0.0028919,(gi_ESA02309_gb_AJ505617__Glomeraceae_Glomus_intraradices_TVTX00105/1-479:
0.0063783,gi_TJA00547_gb_FN430582__Glomeraceae_Glomus_Alguacil10_Glo1_TVTX00388/1-465:
0.0156460)45:0.0067002)19:0.0031904,((gi_ESA00250_gb_AJ418876__Glomeraceae_Glomus_MO-G3_TVTX00113/1-479:
0.0020415,gi_ESA00295_gb_AM849267__Glomeraceae_Glomus_MO-G17_TVTX00114/1-478:
0.0042914)32:0.0007435,(gi_ESA00236_gb_AJ496056__Glomeraceae_Glomus_MO-G13_TVTX00115/1-478:
0.0033142,(gi_ESA02425_gb_FN263083__Glomeraceae_Glomus_Alguacil09b_Glo_G8_TVTX00386/1-464:
0.0077345,gi_ESA02426_gb_FN263084__Glomeraceae_Glomus_Alguacil09b_Glo_G14_TVTX00387/1-463:
0.0032610)63:0.0066438)13:0.0019541)20:0.0024778)3:0.0022584)0:0.0008348)
0:0.0008625)0:0.0009434)0:0.0012474)0:0.0012914)3:0.0023075)0:0.0007691)
0:0.0024635)0:0.0031774)0:0.0030302)0:0.0017328)0:0.0047877)0:0.0035299)
0:0.0043385)1:0.0030953)0:0.0031744)1:0.0021479)0:0.0007599)0:0.0025158)
0:0.0011336,(((gi_ESA02477_gb_FN263173__Glomeraceae_Glomus_Alguacil09b_Glo_G9_TVTX00150/1-464:
0.0143752,(gi_TJA00542_gb_FN430577__Glomeraceae_Glomus_Alguacil10_Glo6_TVTX00395/1-464:
0.0137788,gi_TJA00549_gb_FN430584__Glomeraceae_Glomus_Alguacil10_Glo5_TVTX00396/1-463:
0.0151827)82:0.0080029)54:0.0086777,((gi_ESA00415_gb_AB365808__Glomeraceae_Glomus_Yamato09_C1_TVTX00185/1-477:
0.0051126,(gi_ESA01636_gb_DQ164825__Glomeraceae_Glomus_acnaGlo2_TVTX00155/1-477:
0.0084208,gi_ESA02524_gb_FM875902__Glomeraceae_Glomus_sp._TVTX00304/1-477:
0.0129972)15:0.0013212)14:0.0027720,((gi_ESA00320_gb_AM849298__Glomeraceae_Glomus_MO-G25_TVTX00163/1-476:
0.0091923,(Uniq218481/1-477:0.0210162,(Uniq408842/1-476:0.0124294,gi_ESA00253_gb_AJ418860__Glomeraceae_Glomus_MO-G4_TVTX00166/1-477:
0.0024713)69:0.0027801)79:0.0093149)10:0.0020279,((gi_ESA00326_gb_AM849314__Glomeraceae_Glomus_MO-G27_TVTX00160/1-477:
0.0001285,gi_MOA01028_gb_FR837672__Glomeraceae_Glomus_MO-G36_TVTX00316/1-475:
0.0304351)57:0.0106500,(gi_ESA01201_gb_AM746140__Glomeraceae_Glomus_sp._TVTX00315/1-477:
0.0076896,(gi_ESA01804_gb_EF558776__Glomeraceae_Glomus_MH3_B_TVTX00127/1-477:
0.0368127,(gi_ESA01816_gb_EF558789__Glomeraceae_Glomus_MH3_A_TVTX00158/1-477:
0.0087871,gi_ESA01806_gb_EF558778__Glomeraceae_Glomus_MH3_D_TVTX00394/1-477:
0.0018194)27:0.0052540)91:0.0104895)76:0.0062810)23:0.0039521)1:0.0025723)
0:0.0006264)0:0.0005922,(((gi_MOA37717_gb_LT982804__Glomeraceae_Glomus_GCL-8_TVTX00443/1-457:
0.0102895,((gi_MOA03425_gb_FM955473__Glomeraceae_Glomus_Sanchez-Castro12b_GLO12_TVTX00416/1-474:
0.0243396,gi_MOA37928_gb_LT983015__Glomeraceae_Glomus_GCL-5_TVTX00441/1-317:
0.0321082)33:0.0061678,(gi_MOA37597_gb_LT982684__Glomeraceae_Glomus_GCL-6_TVTX00442/1-387:
0.0142062,(gi_ESA01785_gb_EF109826__Glomeraceae_Glomus_Winther07-C_TVTX00421/1-474:
0.0384005,gi_MOA37163_gb_LT982250__Glomeraceae_Glomus_INTA-4_TVTX00445/1-343:
0.0206618)41:0.0062071)23:0.0028705)7:0.0036378)3:0.0023838,((gi_ESA01211_gb_EF154349__Glomeraceae_Glomus_sp._TVTX00165/1-477:
0.0137206,(gi_ESA01868_gb_AJ563896__Glomeraceae_Glomus_Wirsel_OTU13_TVTX00140/1-477:
0.0069000,gi_MOA02541_gb_JN009223__Glomeraceae_Glomus_Liu2012b_Phylo-3_TVTX00393/1-477:
0.0167484)18:0.0014001)1:0.0025834,((gi_ESA01864_gb_AJ563901__Glomeraceae_Glomus_Wirsel_OTU12_TVTX00188/1-478:
0.0159187,gi_ESA01674_gb_AF437677__Glomeraceae_Glomus_Glo19_TVTX00189/1-468:
0.0173765)26:0.0061120,((gi_ESA01753_gb_AY330274__Glomeraceae_Glomus_Whitfield_type_3_TVTX00417/1-478:
0.0020608,gi_MOA00757_gb_FR728532__Glomeraceae_Glomus_MO-G25_TVTX00317/1-477:
0.0488457)62:0.0059357,(gi_ESA00194_gb_AM412533__Glomeraceae_Glomus_Ligrone07-sp_TVTX00186/1-476:
0.0073106,(gi_ESA01106_gb_AY499494__Glomeraceae_Glomus_sp._TVTX00159/1-455:
0.0104955,gi_ESA00319_gb_AM849326__Glomeraceae_Glomus_MO-G24_TVTX00187/1-476:
0.0097491)17:0.0022612)8:0.0023276)3:0.0013976)5:0.0010253)1:0.0007470)
0:0.0009202,((gi_ESA01952_gb_DQ396751__Glomeraceae_Glomus_PF9_TVTX00154/1-477:
0.0094900,((gi_MOA36218_gb_LT981305__Glomeraceae_Glomus_DG9_TVTX00440/1-462:
0.0178664,(gi_ESA01333_gb_DQ357115__Glomeraceae_Glomus_sp._TVTX00118/1-478:
0.0155811,gi_ESA00234_gb_AJ496108__Glomeraceae_Glomus_MO-G12_TVTX00153/1-477:
0.0080364)40:0.0039816)10:0.0034307,(gi_MOA01468_gb_HF566507__Glomeraceae_Glomus_MO-G49_TVTX00372/1-477:
0.0132022,(gi_ESA01873_gb_AJ563861__Glomeraceae_Glomus_Wirsel_OTU16_TVTX00156/1-477:
0.0072302,(gi_MOA16925_gb_LN623416__Glomeraceae_Glomus_MO-G64_TVTX00427/1-477:
0.0197072,(gi_MOA03055_gb_HE799021__Glomeraceae_Glomus_sp._TVTX00415/1-477:
0.0048849,(gi_ESA00421_gb_AB365848__Glomeraceae_Glomus_Yamato09_C1_TVTX00174/1-478:
0.0086326,gi_TJA00579_gb_FR848027__Glomeraceae_Glomus_Alguacil11d_Glo_G8_TVTX00414/1-443:
0.0121331)75:0.0057623)66:0.0036541)43:0.0042344)22:0.0028637)3:0.0022403)
1:0.0006232)0:0.0009309,(gi_ESA01199_gb_AM746136__Glomeraceae_Glomus_sp._TVTX00177/1-475:
0.0228340,((gi_ESA01790_gb_EF109862__Glomeraceae_Glomus_Winther07-E_TVTX00142/1-476:
0.0144936,(gi_ESA01776_gb_EF109887__Glomeraceae_Glomus_Winther07-H_TVTX00134/1-479:
0.0329132,(gi_ESA01780_gb_EF109877__Glomeraceae_Glomus_Winther07-J_TVTX00136/1-477:
0.0264369,(gi_ESA00290_gb_AM849273__Glomeraceae_Glomus_MO-G15_TVTX00135/1-477:
-0.0020398,gi_MOA32648_gb_LT834439__Glomeraceae_Glomus_MO-G71_TVTX00457/1-450:
0.0603547)39:0.0018807)46:0.0013962)84:0.0146598)13:0.0015690,((gi_ESA00308_gb_AM849290__Glomeraceae_Glomus_MO-G20_TVTX00143/1-477:
0.0076009,((Uniq412980/1-477:0.0106015,Uniq597/1-478:0.0021548)83:0.0033828,
(Uniq339209/1-478:0.0022686,Uniq154824/1-477:-0.0001604)69:0.0014272)79:
0.0049985)38:0.0026485,((gi_ESA01797_gb_EF109843__Glomeraceae_Glomus_Winther07-A_TVTX00144/1-470:
0.0183300,gi_ESA01802_gb_EF109824__Glomeraceae_Glomus_Winther07-D_TVTX00173/1-468:
0.0348478)37:0.0064492,(gi_MOA08519_gb_HE613471__Glomeraceae_Glomus_Alguacil14b_Glo10_TVTX00423/1-477:
0.0052578,(gi_ESA01787_gb_EF109866__Glomeraceae_Glomus_Winther07-F_TVTX00169/164-639:
0.0514502,(Uniq487550/1-477:0.0216955,gi_ESA01792_gb_EF109857__Glomeraceae_Glomus_Winther07-B_TVTX00172/1-473:
0.0177162)9:0.0009668)13:0.0007924)12:0.0011618)15:0.0045812)4:0.0021023)
0:0.0038253)0:0.0016584)0:0.0004846)0:0.0005861)0:0.0003651);
